# Supplementary material for: Macrocyclic Copper(II) Electrocatalysts for Water Oxidation: Catalytic Mechanism and Activity of Pyridine-Embedded Complexes
Source: J Phys Chem A. 2026 Jun 23;130(26):4930–41. doi: 10.1021/acs.jpca.6c01912 (PMC13339654; doi:10.1021/acs.jpca.6c01912)
Supplement: Supplementary file 1 [file jp6c01912_si_001.xyz]

* ^2(1) E(M06L) = -1039.54849134
Cu      -2.713409000     -0.995539000     -2.563819000
C       -5.293365000     -2.345945000     -1.769013000
H       -4.666107000     -3.081703000     -1.250527000
H       -5.486504000     -1.517130000     -1.075382000
H       -6.252992000     -2.821507000     -2.041629000
C       -5.383044000     -0.751983000     -3.623504000
C       -4.496615000      0.401402000     -4.095343000
H       -3.879335000      0.075804000     -4.944707000
C       -4.283720000      1.492429000     -1.895285000
H       -4.997592000      0.788974000     -1.450818000
H       -3.559659000      1.782788000     -1.122836000
H       -4.826125000      2.393402000     -2.232044000
C       -0.627851000     -1.257590000     -4.526230000
C       -0.968202000     -2.698937000     -4.233559000
H       -0.060463000     -3.314262000     -4.135485000
H       -1.501298000     -3.070765000     -5.122492000
N       -1.845973000     -2.868261000     -3.040146000
N       -4.598268000     -1.830813000     -2.959649000
N       -3.574000000      0.856217000     -3.016461000
N       -1.392389000     -0.357056000     -3.903892000
H       -6.125751000     -0.382695000     -2.905303000
H       -5.946902000     -1.150512000     -4.482651000
H       -5.124520000      1.241226000     -4.440489000
C       -1.066196000     -3.342312000     -1.881881000
H       -1.710321000     -3.373412000     -0.993321000
H       -0.656002000     -4.351041000     -2.063920000
H       -0.235806000     -2.646013000     -1.698364000
C       -2.490074000      1.736432000     -3.529182000
C       -1.436147000      0.934854000     -4.255434000
H       -2.022864000      2.230782000     -2.663603000
H       -2.897594000      2.529314000     -4.178604000
H       -3.870574000     -2.439729000     -4.833156000
H       -5.038358000     -3.579534000     -4.116209000
C       -4.186015000     -2.913429000     -3.891389000
C       -3.030662000     -3.728108000     -3.316155000
H       -3.330437000     -4.194169000     -2.369039000
H       -2.766975000     -4.546349000     -4.005819000
C        0.325630000      0.519211000     -5.824590000
C       -0.567948000      1.420140000     -5.230628000
C        0.290657000     -0.838339000     -5.491513000
H        1.028569000      0.873834000     -6.581823000
H        0.935447000     -1.563235000     -5.991231000
H       -0.599637000      2.469783000     -5.526705000
O       -2.372285000     -0.797324000     -0.395218000
H       -2.264895000      0.143993000     -0.182919000
H       -1.502288000     -1.180044000     -0.197533000

* ^3(2) E(M06L) = -1038.88289183
Cu      -1.066317000     -2.808540000     -2.603095000
C       -3.411467000     -4.377971000     -2.098764000
H       -2.716135000     -5.107703000     -1.673353000
H       -3.633582000     -3.631227000     -1.325442000
H       -4.341092000     -4.894860000     -2.392552000
C       -3.758087000     -2.642318000     -3.760045000
C       -3.007328000     -1.437889000     -4.285228000
H       -2.467242000     -1.698701000     -5.205114000
C       -2.602057000     -0.269191000     -2.135418000
H       -3.346706000     -0.916332000     -1.655624000
H       -1.808523000     -0.045645000     -1.411901000
H       -3.086939000      0.670152000     -2.454802000
C        0.854561000     -3.292025000     -4.723415000
C        0.997505000     -4.539870000     -3.904276000
H        1.840464000     -4.366738000     -3.216897000
H        1.260208000     -5.407526000     -4.530030000
N       -0.204752000     -4.819015000     -3.088486000
N       -2.817445000     -3.686474000     -3.264712000
N       -2.015162000     -0.958697000     -3.289162000
N        0.054668000     -2.352289000     -4.200861000
H       -4.406181000     -2.352522000     -2.924227000
H       -4.408804000     -3.058962000     -4.545355000
H       -3.707516000     -0.622595000     -4.533461000
C        0.158592000     -5.500300000     -1.833635000
H       -0.734560000     -5.631331000     -1.210529000
H        0.602211000     -6.490200000     -2.041376000
H        0.884167000     -4.888237000     -1.282878000
C       -0.936042000     -0.187932000     -3.932048000
C       -0.061599000     -1.119053000     -4.722306000
H       -0.324593000      0.278021000     -3.144072000
H       -1.349437000      0.617535000     -4.561038000
H       -2.009517000     -3.993178000     -5.172789000
H       -3.225143000     -5.204138000     -4.703841000
C       -2.372150000     -4.607258000     -4.337705000
C       -1.276808000     -5.539802000     -3.839287000
H       -1.701432000     -6.301120000     -3.173946000
H       -0.840445000     -6.072231000     -4.697810000
C        1.450083000     -1.758344000     -6.471566000
C        0.634004000     -0.787716000     -5.881703000
C        1.570196000     -3.022254000     -5.890254000
H        1.996093000     -1.526235000     -7.388462000
H        2.210731000     -3.792621000     -6.321732000
H        0.527785000      0.209545000     -6.310391000
O       -0.047551000     -2.066592000     -1.236415000
H        0.712055000     -2.640373000     -1.038362000

* ^2(3) E(M06L) = -1038.68110601
Cu      -0.739212000     -2.791880000     -2.794932000
C       -4.237049000     -4.675590000     -2.374518000
H       -3.841806000     -5.655046000     -2.086379000
H       -4.331710000     -4.017417000     -1.501075000
H       -5.243116000     -4.810841000     -2.816498000
C       -3.813652000     -2.700682000     -3.777962000
C       -2.782348000     -1.679825000     -4.257733000
H       -2.222400000     -2.062463000     -5.119375000
C       -2.426467000     -0.493039000     -2.099095000
H       -3.108812000     -1.180993000     -1.592384000
H       -1.642569000     -0.180124000     -1.399771000
H       -2.982422000      0.388010000     -2.460076000
C        0.963382000     -3.270589000     -4.913758000
C        0.752769000     -4.652506000     -4.391112000
H        1.707915000     -5.149952000     -4.174053000
H        0.253570000     -5.245527000     -5.171257000
N       -0.105333000     -4.658137000     -3.137619000
N       -3.399946000     -4.043352000     -3.367431000
N       -1.793890000     -1.156986000     -3.252784000
N        0.252437000     -2.319097000     -4.291472000
H       -4.435103000     -2.295861000     -2.970718000
H       -4.487775000     -2.858111000     -4.643630000
H       -3.366662000     -0.813674000     -4.609095000
C        0.706639000     -5.098302000     -1.973285000
H        0.107038000     -5.044334000     -1.057815000
H        1.040263000     -6.135903000     -2.132555000
H        1.573948000     -4.433514000     -1.880207000
C       -0.801750000     -0.234815000     -3.908256000
C        0.157221000     -1.046363000     -4.721087000
H       -0.255825000      0.282198000     -3.105684000
H       -1.332324000      0.520020000     -4.508045000
H       -2.080740000     -4.306786000     -4.984594000
H       -3.079286000     -5.714141000     -4.529475000
C       -2.470544000     -4.882161000     -4.135193000
C       -1.330390000     -5.510565000     -3.307926000
H       -1.683053000     -5.797464000     -2.311225000
H       -1.018498000     -6.435451000     -3.815226000
C        1.722257000     -1.591676000     -6.447906000
C        0.904429000     -0.642740000     -5.818752000
C        1.746828000     -2.918527000     -6.011082000
H        2.325605000     -1.296770000     -7.308928000
H        2.343558000     -3.678068000     -6.517726000
H        0.836134000      0.384075000     -6.178859000
O       -1.807807000     -3.144562000     -1.394476000
H       -1.628953000     -4.006124000     -0.984945000

* ^4(4) E(M06L) = -1038.20973523
Cu      -0.561121000     -2.725251000     -2.467202000
C       -3.552773000     -4.336059000     -2.085558000
H       -3.557406000     -5.429306000     -1.984745000
H       -2.716848000     -3.928468000     -1.430970000
H       -4.495651000     -3.895502000     -1.738876000
C       -3.783478000     -2.648453000     -3.888686000
C       -2.748468000     -1.582858000     -4.264221000
H       -2.140419000     -1.945210000     -5.102102000
C       -2.537838000     -0.425735000     -2.104496000
H       -3.224251000     -1.127091000     -1.613506000
H       -1.804661000     -0.081904000     -1.363124000
H       -3.109700000      0.441813000     -2.479584000
C        0.940967000     -3.278308000     -4.825480000
C        1.016529000     -4.600382000     -4.107159000
H        1.993184000     -4.643996000     -3.601180000
H        0.994576000     -5.433800000     -4.827212000
N       -0.043094000     -4.753506000     -3.070569000
N       -3.267398000     -3.928884000     -3.416400000
N       -1.830846000     -1.108809000     -3.198642000
N        0.320080000     -2.301794000     -4.155326000
H       -4.491454000     -2.277139000     -3.139578000
H       -4.351616000     -2.849943000     -4.814495000
H       -3.332515000     -0.725390000     -4.644930000
C        0.499479000     -5.436386000     -1.873720000
H       -0.275880000     -5.469473000     -1.097229000
H        0.825004000     -6.464539000     -2.110843000
H        1.353815000     -4.865137000     -1.488151000
C       -0.800865000     -0.229388000     -3.823997000
C        0.100413000     -1.085072000     -4.680581000
H       -0.213576000      0.227673000     -3.012712000
H       -1.263539000      0.579418000     -4.413327000
H       -1.953665000     -4.043619000     -5.044072000
H       -2.988600000     -5.446731000     -4.785433000
C       -2.355044000     -4.703733000     -4.265310000
C       -1.246531000     -5.494028000     -3.558613000
H       -1.668156000     -6.033698000     -2.703987000
H       -0.919581000     -6.265142000     -4.274487000
C        1.332935000     -1.743775000     -6.626773000
C        0.618748000     -0.759750000     -5.929327000
C        1.479461000     -3.024270000     -6.088427000
H        1.744063000     -1.519468000     -7.613556000
H        1.985844000     -3.819938000     -6.637132000
H        0.441052000      0.226929000     -6.359112000
O       -1.201538000     -3.067135000     -0.780213000

* ^3(5) E(M06L) = -1038.00230364
Cu      -0.805011000     -2.728444000     -2.789793000
C       -4.429378000     -4.857642000     -2.798882000
H       -4.305090000     -5.936462000     -2.943892000
H       -4.147087000     -4.578518000     -1.766271000
H       -5.478165000     -4.558072000     -2.950822000
C       -3.918661000     -2.705776000     -3.880485000
C       -2.876390000     -1.682217000     -4.322849000
H       -2.307241000     -2.045466000     -5.186048000
C       -2.545089000     -0.482777000     -2.154403000
H       -3.196573000     -1.192100000     -1.629835000
H       -1.768437000     -0.126839000     -1.467947000
H       -3.144269000      0.367312000     -2.519543000
C        0.854588000     -3.279227000     -4.920753000
C        0.807230000     -4.604200000     -4.227792000
H        1.799092000     -4.829948000     -3.811018000
H        0.564671000     -5.405586000     -4.940370000
N       -0.199597000     -4.613729000     -3.091572000
N       -3.582494000     -4.118641000     -3.703321000
N       -1.895819000     -1.145325000     -3.302804000
N        0.165735000     -2.303083000     -4.312304000
H       -4.448842000     -2.387903000     -2.972324000
H       -4.690089000     -2.700905000     -4.677866000
H       -3.453844000     -0.808182000     -4.664865000
C        0.439112000     -5.108468000     -1.843248000
H       -0.288771000     -5.068325000     -1.023281000
H        0.776436000     -6.146995000     -1.989793000
H        1.293899000     -4.463152000     -1.607467000
C       -0.916342000     -0.226929000     -3.980702000
C        0.009173000     -1.061066000     -4.812427000
H       -0.346161000      0.286252000     -3.192587000
H       -1.459084000      0.527745000     -4.569323000
H       -2.025999000     -4.180661000     -5.118035000
H       -2.950328000     -5.675086000     -4.881551000
C       -2.484241000     -4.824266000     -4.358777000
C       -1.431514000     -5.430362000     -3.391828000
H       -1.898885000     -5.666706000     -2.429410000
H       -1.082756000     -6.374848000     -3.833314000
C        1.434768000     -1.695726000     -6.626040000
C        0.657154000     -0.717376000     -5.989599000
C        1.528911000     -2.989222000     -6.106161000
H        1.949928000     -1.450406000     -7.557123000
H        2.099767000     -3.768788000     -6.611934000
H        0.537075000      0.282143000     -6.408459000
O       -1.755904000     -3.105217000     -1.335077000

* ^3(2)' E(M06L) = -1115.35735929
Cu      -1.095266000     -2.831141000     -2.662455000
C       -3.628050000     -4.552412000     -2.321097000
H       -2.963529000     -5.314311000     -1.907124000
H       -3.954343000     -3.894637000     -1.510302000
H       -4.507547000     -5.049217000     -2.768293000
C       -3.861944000     -2.665308000     -3.814047000
C       -3.103324000     -1.486171000     -4.372866000
H       -2.589663000     -1.761599000     -5.303154000
C       -2.649954000     -0.259873000     -2.269622000
H       -3.437838000     -0.853072000     -1.789693000
H       -1.854901000     -0.067604000     -1.537738000
H       -3.081671000      0.699366000     -2.605817000
C        0.785975000     -3.331738000     -4.832345000
C        0.934891000     -4.557423000     -3.977248000
H        1.760848000     -4.354816000     -3.276876000
H        1.221816000     -5.440209000     -4.571146000
N       -0.279453000     -4.832388000     -3.177955000
N       -2.960856000     -3.755901000     -3.363815000
N       -2.088234000     -0.997914000     -3.407520000
N       -0.050113000     -2.408081000     -4.341032000
H       -4.461623000     -2.358427000     -2.949011000
H       -4.558424000     -3.063299000     -4.571481000
H       -3.805179000     -0.671277000     -4.619241000
C        0.065034000     -5.532796000     -1.930715000
H       -0.838555000     -5.688602000     -1.331228000
H        0.532170000     -6.509745000     -2.147213000
H        0.766052000     -4.913476000     -1.356032000
C       -1.029834000     -0.240812000     -4.099079000
C       -0.155416000     -1.183497000     -4.879050000
H       -0.408169000      0.257270000     -3.339241000
H       -1.464311000      0.542481000     -4.742489000
H       -2.022104000     -3.916378000     -5.240158000
H       -3.240608000     -5.164757000     -4.917621000
C       -2.416677000     -4.584625000     -4.466103000
C       -1.340559000     -5.532574000     -3.962994000
H       -1.780587000     -6.307785000     -3.325335000
H       -0.891045000     -6.046247000     -4.826212000
C        1.404476000     -1.816995000     -6.585478000
C        0.562719000     -0.850914000     -6.025213000
C        1.530848000     -3.071069000     -5.982143000
H        1.970440000     -1.587763000     -7.491016000
H        2.199184000     -3.833676000     -6.384357000
H        0.460860000      0.142611000     -6.463813000
O        0.609570000     -1.941044000     -1.573299000
H        1.312621000     -2.606558000     -1.666626000
O       -1.574219000     -3.096874000     -0.822222000
H       -2.315525000     -2.501335000     -0.629459000
H        0.046785000     -2.268728000     -0.826739000

* ^2(3)' E(M06L) = -1115.14700713
Cu      -0.623402000     -2.799387000     -2.720672000
C       -4.177951000     -4.678430000     -2.346243000
H       -3.759016000     -5.635404000     -2.017578000
H       -4.344914000     -4.011141000     -1.492007000
H       -5.150349000     -4.867899000     -2.840068000
C       -3.716277000     -2.685605000     -3.712022000
C       -2.679099000     -1.672686000     -4.195587000
H       -2.125829000     -2.059489000     -5.059865000
C       -2.298609000     -0.491605000     -2.036157000
H       -2.994496000     -1.168506000     -1.533074000
H       -1.503374000     -0.207057000     -1.336247000
H       -2.835032000      0.407042000     -2.383409000
C        1.042913000     -3.295997000     -4.874235000
C        0.822570000     -4.679228000     -4.358505000
H        1.775213000     -5.185986000     -4.151551000
H        0.315462000     -5.263364000     -5.140409000
N       -0.026257000     -4.684772000     -3.101966000
N       -3.311638000     -4.032172000     -3.306767000
N       -1.684076000     -1.159266000     -3.196765000
N        0.344796000     -2.340530000     -4.244798000
H       -4.327580000     -2.276891000     -2.899147000
H       -4.398854000     -2.833582000     -4.572237000
H       -3.259757000     -0.803565000     -4.546672000
C        0.785853000     -5.139793000     -1.946003000
H        0.191538000     -5.085253000     -1.027139000
H        1.107079000     -6.180604000     -2.111437000
H        1.660592000     -4.485996000     -1.851871000
C       -0.681227000     -0.247936000     -3.845207000
C        0.263701000     -1.065504000     -4.666990000
H       -0.124844000      0.254153000     -3.040281000
H       -1.199195000      0.521920000     -4.437270000
H       -2.001466000     -4.293706000     -4.930431000
H       -3.014926000     -5.693689000     -4.490341000
C       -2.396522000     -4.873785000     -4.086861000
C       -1.260809000     -5.519820000     -3.267751000
H       -1.613575000     -5.800405000     -2.269588000
H       -0.964489000     -6.449391000     -3.776461000
C        1.809152000     -1.619559000     -6.408892000
C        1.006730000     -0.664946000     -5.768932000
C        1.821824000     -2.947811000     -5.976864000
H        2.407984000     -1.328066000     -7.274226000
H        2.405015000     -3.712557000     -6.491423000
H        0.945121000      0.363774000     -6.124807000
O       -1.799625000     -3.207138000     -1.411835000
H       -1.542284000     -4.009152000     -0.929158000
O        1.064076000     -1.952348000     -1.310449000
H        0.798534000     -1.017978000     -1.292496000
H        1.854139000     -1.957728000     -1.875283000

* ^4(4)' E(M06L) = -1114.68179134
Cu      -1.107155000     -2.823709000     -2.631369000
C       -3.618867000     -4.572763000     -2.328836000
H       -2.954538000     -5.337327000     -1.918706000
H       -3.950634000     -3.914970000     -1.517409000
H       -4.500965000     -5.068050000     -2.772381000
C       -3.851066000     -2.673041000     -3.808865000
C       -3.092794000     -1.492549000     -4.367490000
H       -2.569586000     -1.771303000     -5.291452000
C       -2.668664000     -0.234713000     -2.279083000
H       -3.429342000     -0.838495000     -1.772119000
H       -1.874479000      0.004309000     -1.560275000
H       -3.128438000      0.700512000     -2.644935000
C        0.793179000     -3.329807000     -4.819034000
C        0.939587000     -4.569497000     -3.983579000
H        1.766378000     -4.383715000     -3.279233000
H        1.226014000     -5.440717000     -4.594956000
N       -0.274846000     -4.858459000     -3.193397000
N       -2.952014000     -3.769553000     -3.367490000
N       -2.090375000     -0.989291000     -3.396475000
N       -0.026165000     -2.401590000     -4.307064000
H       -4.445651000     -2.366920000     -2.940017000
H       -4.551405000     -3.067002000     -4.564804000
H       -3.798530000     -0.684756000     -4.625883000
C        0.062221000     -5.546821000     -1.938097000
H       -0.845415000     -5.702502000     -1.343572000
H        0.538990000     -6.523083000     -2.137589000
H        0.751066000     -4.914568000     -1.362251000
C       -1.022296000     -0.238146000     -4.080865000
C       -0.144970000     -1.182322000     -4.855637000
H       -0.406013000      0.256948000     -3.314746000
H       -1.447942000      0.546956000     -4.728133000
H       -2.004814000     -3.912985000     -5.239650000
H       -3.233131000     -5.158024000     -4.937044000
C       -2.406500000     -4.589183000     -4.476132000
C       -1.335995000     -5.547731000     -3.981325000
H       -1.779208000     -6.327052000     -3.350489000
H       -0.890437000     -6.056094000     -4.850095000
C        1.383303000     -1.822379000     -6.588479000
C        0.550623000     -0.855021000     -6.017395000
C        1.516537000     -3.074761000     -5.983844000
H        1.931079000     -1.598069000     -7.506382000
H        2.170098000     -3.843036000     -6.399441000
H        0.435345000      0.134193000     -6.462369000
O        0.581367000     -1.999491000     -1.547708000
H        1.324993000     -2.596795000     -1.742565000
O       -1.902960000     -2.976483000     -0.922985000
H        0.404706000     -2.150146000     -0.602608000

* ^4(4)'' E(M06L) = -1114.68374062
Cu      -1.090849000     -2.810426000     -2.667335000
C       -3.542183000     -4.478931000     -2.266884000
H       -2.895218000     -5.268955000     -1.877828000
H       -3.783604000     -3.792705000     -1.447590000
H       -4.468988000     -4.937190000     -2.653019000
C       -3.810410000     -2.653156000     -3.823320000
C       -3.060597000     -1.462940000     -4.372143000
H       -2.533405000     -1.731675000     -5.296876000
C       -2.633185000     -0.252464000     -2.251557000
H       -3.388939000     -0.877592000     -1.759890000
H       -1.835479000     -0.025884000     -1.532576000
H       -3.104754000      0.688293000     -2.586301000
C        0.821963000     -3.305842000     -4.804713000
C        0.969241000     -4.538129000     -3.961355000
H        1.789235000     -4.333767000     -3.254782000
H        1.265836000     -5.412960000     -4.562203000
N       -0.245199000     -4.830928000     -3.170677000
N       -2.885473000     -3.718466000     -3.349843000
N       -2.057892000     -0.970755000     -3.394031000
N       -0.017898000     -2.381803000     -4.317493000
H       -4.430376000     -2.351786000     -2.970640000
H       -4.487544000     -3.064582000     -4.589950000
H       -3.763782000     -0.650484000     -4.621634000
C        0.097142000     -5.544203000     -1.929357000
H       -0.801341000     -5.679842000     -1.316853000
H        0.530931000     -6.533324000     -2.160107000
H        0.827863000     -4.957433000     -1.359055000
C       -0.992733000     -0.209521000     -4.069652000
C       -0.112230000     -1.149936000     -4.844115000
H       -0.378767000      0.286114000     -3.302051000
H       -1.422196000      0.575007000     -4.714724000
H       -2.009375000     -3.937811000     -5.247722000
H       -3.229013000     -5.169811000     -4.863925000
C       -2.390791000     -4.584372000     -4.448052000
C       -1.307216000     -5.529668000     -3.954210000
H       -1.742524000     -6.305557000     -3.313980000
H       -0.857522000     -6.041405000     -4.818532000
C        1.471368000     -1.773847000     -6.532813000
C        0.624157000     -0.810694000     -5.976130000
C        1.583640000     -3.034021000     -5.940782000
H        2.053918000     -1.537085000     -7.425712000
H        2.257004000     -3.794663000     -6.338226000
H        0.532559000      0.187827000     -6.405354000
O        0.281711000     -1.953658000     -1.455616000
H        0.889537000     -2.686466000     -1.238950000
O       -1.415245000     -3.056310000     -0.736088000
H       -1.882650000     -2.248143000     -0.451060000

* ^3(5)' E(M06L) = -1114.46919477
Cu      -0.776670000     -2.718389000     -2.761671000
C       -4.429749000     -4.830221000     -2.770527000
H       -4.264311000     -5.909727000     -2.854641000
H       -4.209651000     -4.489676000     -1.742720000
H       -5.480503000     -4.578941000     -2.988965000
C       -3.920498000     -2.703387000     -3.899464000
C       -2.873010000     -1.684989000     -4.340447000
H       -2.295621000     -2.057899000     -5.194051000
C       -2.559878000     -0.501425000     -2.163865000
H       -3.217560000     -1.212710000     -1.649728000
H       -1.781612000     -0.164363000     -1.469452000
H       -3.151964000      0.359626000     -2.515143000
C        0.853678000     -3.276336000     -4.921127000
C        0.788762000     -4.612945000     -4.251226000
H        1.782844000     -4.877976000     -3.864538000
H        0.507271000     -5.389577000     -4.977175000
N       -0.191707000     -4.620015000     -3.095357000
N       -3.571208000     -4.105166000     -3.675482000
N       -1.909788000     -1.152723000     -3.316772000
N        0.164732000     -2.303246000     -4.309718000
H       -4.473971000     -2.366972000     -3.012499000
H       -4.670503000     -2.727534000     -4.716390000
H       -3.448258000     -0.815595000     -4.699173000
C        0.472289000     -5.110015000     -1.860038000
H       -0.237664000     -5.065987000     -1.024970000
H        0.806586000     -6.149498000     -2.007982000
H        1.331865000     -4.464598000     -1.643264000
C       -0.921210000     -0.230675000     -3.973503000
C        0.012392000     -1.058775000     -4.802492000
H       -0.357971000      0.270695000     -3.173496000
H       -1.451756000      0.532983000     -4.561857000
H       -2.024341000     -4.179213000     -5.096678000
H       -2.956184000     -5.667827000     -4.852798000
C       -2.481351000     -4.819079000     -4.333763000
C       -1.429602000     -5.425860000     -3.366993000
H       -1.891591000     -5.639304000     -2.396649000
H       -1.100149000     -6.384447000     -3.793767000
C        1.447263000     -1.682423000     -6.613216000
C        0.666682000     -0.708065000     -5.974551000
C        1.534378000     -2.979432000     -6.102044000
H        1.968359000     -1.431644000     -7.539530000
H        2.103523000     -3.758055000     -6.611302000
H        0.548515000      0.293970000     -6.387867000
O        0.799403000     -1.705701000     -1.410110000
H        1.631032000     -2.145101000     -1.652318000
O       -1.825381000     -3.183753000     -1.395005000
H        0.554377000     -2.128008000     -0.569929000

* ^3(5)'' E(M06L) = -1114.47565059
Cu      -0.810509000     -2.795043000     -2.254460000
C       -3.152587000     -4.590199000     -2.197705000
H       -2.439992000     -5.316389000     -1.798732000
H       -3.545655000     -4.011444000     -1.359728000
H       -3.975059000     -5.117383000     -2.706449000
C       -3.478990000     -2.586897000     -3.459308000
C       -3.079238000     -1.432585000     -4.404758000
H       -2.522591000     -1.764930000     -5.288297000
C       -3.022231000      0.460426000     -2.773210000
H       -4.099464000      0.496349000     -2.973060000
H       -2.847426000     -0.005335000     -1.782057000
H       -2.579366000      1.466304000     -2.754028000
C        0.755073000     -3.402979000     -4.661886000
C        1.082213000     -4.675268000     -3.923711000
H        1.711393000     -4.435349000     -3.054322000
H        1.666778000     -5.346246000     -4.579481000
N       -0.046324000     -5.458524000     -3.444915000
N       -2.488724000     -3.674095000     -3.168469000
N       -2.353679000     -0.351447000     -3.759852000
N        0.022247000     -2.457106000     -4.034733000
H       -3.789878000     -2.173841000     -2.492566000
H       -4.359069000     -3.062452000     -3.919825000
H       -4.028476000     -0.997953000     -4.751533000
C        0.106153000     -6.076519000     -2.152992000
H       -0.653921000     -6.847525000     -1.992584000
H        1.124275000     -6.489546000     -2.061861000
H        0.015988000     -5.279752000     -1.386121000
C       -0.912247000     -0.182684000     -3.863365000
C       -0.170406000     -1.251543000     -4.618749000
H       -0.522910000     -0.119822000     -2.829777000
H       -0.732409000      0.806536000     -4.318301000
H       -1.736916000     -3.735255000     -5.155373000
H       -3.095048000     -4.809372000     -4.846818000
C       -2.158350000     -4.418203000     -4.416572000
C       -1.249127000     -5.650443000     -4.239148000
H       -1.803565000     -6.484107000     -3.796208000
H       -0.925907000     -5.938971000     -5.254226000
C        1.081211000     -1.952339000     -6.553225000
C        0.351386000     -0.973907000     -5.882717000
C        1.288077000     -3.181045000     -5.931143000
H        1.489675000     -1.757478000     -7.546457000
H        1.866177000     -3.969966000     -6.412764000
H        0.177426000      0.007925000     -6.324611000
O        0.631657000     -2.010752000     -1.490780000
H        0.386211000     -1.994138000     -0.547940000
O       -1.553631000     -2.919061000     -0.606110000
H       -2.203522000     -2.191597000     -0.604782000

* ^3(RC)_5 E(M06L) = -1757.87756607
Cu      -0.092540000     -2.731422000     -1.820196000
C       -2.563802000     -3.682295000     -0.679993000
H       -1.952531000     -4.588978000     -0.602792000
H       -2.378743000     -3.064970000      0.205650000
H       -3.630330000     -3.964707000     -0.717981000
C       -2.947192000     -1.639000000     -1.880611000
C       -2.559192000     -0.556066000     -2.912908000
H       -2.311462000     -0.979272000     -3.891347000
C       -1.761937000      1.318999000     -1.465454000
H       -2.723555000      1.133712000     -0.977883000
H       -0.935494000      1.297884000     -0.739143000
H       -1.767660000      2.324825000     -1.926396000
C        0.447125000     -2.811312000     -4.759048000
C        0.710484000     -4.195888000     -4.227948000
H        1.786685000     -4.257556000     -4.001990000
H        0.490049000     -4.963745000     -4.985265000
N       -0.029382000     -4.467009000     -2.970923000
N       -2.188676000     -2.910532000     -1.891182000
N       -1.502574000      0.351093000     -2.497792000
N        0.280451000     -1.865143000     -3.826879000
H       -2.888117000     -1.216119000     -0.870709000
H       -4.008205000     -1.872220000     -2.073931000
H       -3.452501000      0.076485000     -3.035444000
C        0.689976000     -5.471307000     -2.156367000
H        0.772071000     -6.433293000     -2.690950000
H        1.696780000     -5.093692000     -1.929751000
H        0.149639000     -5.622530000     -1.212710000
C       -0.156942000      0.375644000     -3.056844000
C        0.076803000     -0.588040000     -4.181463000
H        0.527922000      0.162530000     -2.214460000
H        0.045133000      1.415461000     -3.363435000
H       -2.249865000     -3.036695000     -3.996137000
H       -3.445934000     -4.056590000     -3.175310000
C       -2.403229000     -3.696059000     -3.133330000
C       -1.447499000     -4.878727000     -3.209081000
H       -1.709456000     -5.627491000     -2.452130000
H       -1.547119000     -5.367071000     -4.190643000
C        0.241311000     -1.173340000     -6.502657000
C        0.057419000     -0.195715000     -5.519694000
C        0.432039000     -2.501419000     -6.122145000
H        0.222682000     -0.900244000     -7.559815000
H        0.564744000     -3.292227000     -6.862307000
H       -0.111392000      0.850003000     -5.780565000
O        0.143452000     -1.498778000     -0.490412000
O        1.064120000      0.914506000      0.435019000
H        0.911433000     -0.007523000      0.143746000
H        0.269630000      1.074836000      0.997271000
O       -3.585389000      0.272049000      1.071051000
P       -2.264446000      0.106009000      1.895111000
O       -1.540601000     -1.277898000      1.471029000
O       -2.919186000     -0.163886000      3.283707000
O       -1.283704000      1.264128000      1.802052000
H       -0.940443000     -1.220224000      0.661566000

* ^3(TS1)_5 E(M06L) = -1757.85716607
Cu      -0.472608000     -3.250600000     -2.490848000
C       -3.050656000     -4.433831000     -1.996283000
H       -2.427757000     -5.312600000     -1.791779000
H       -3.082276000     -3.821433000     -1.085366000
H       -4.071450000     -4.766005000     -2.255598000
C       -3.309000000     -2.427178000     -3.284543000
C       -2.751464000     -1.288438000     -4.161606000
H       -2.241771000     -1.665868000     -5.054213000
C       -2.482310000      0.600643000     -2.553635000
H       -3.372054000      0.166695000     -2.083267000
H       -1.751336000      0.877749000     -1.785739000
H       -2.783720000      1.505624000     -3.115389000
C        0.857417000     -3.240276000     -5.153689000
C        1.122773000     -4.569539000     -4.496071000
H        2.070458000     -4.482478000     -3.942460000
H        1.242813000     -5.371077000     -5.240945000
N        0.066613000     -4.926224000     -3.511207000
N       -2.464044000     -3.627340000     -3.089412000
N       -1.891545000     -0.324009000     -3.489608000
N        0.397991000     -2.286509000     -4.332578000
H       -3.550615000     -2.029762000     -2.291279000
H       -4.255774000     -2.743178000     -3.755937000
H       -3.629517000     -0.711588000     -4.497123000
C        0.599977000     -5.879310000     -2.512646000
H       -0.174349000     -6.084260000     -1.761708000
H        0.903676000     -6.825431000     -2.992273000
H        1.468790000     -5.430367000     -2.012410000
C       -0.487185000     -0.097377000     -3.816790000
C        0.101698000     -1.066131000     -4.803659000
H        0.059167000     -0.147176000     -2.859367000
H       -0.410117000      0.941485000     -4.181290000
H       -1.963900000     -3.703624000     -5.126170000
H       -3.198200000     -4.887286000     -4.649992000
C       -2.257052000     -4.402848000     -4.333418000
C       -1.177357000     -5.466091000     -4.155940000
H       -1.550812000     -6.281690000     -3.525116000
H       -0.935344000     -5.904537000     -5.135674000
C        0.819588000     -1.711648000     -7.003540000
C        0.310255000     -0.734240000     -6.143567000
C        1.088553000     -2.988316000     -6.508458000
H        1.459656000     -3.783894000     -7.156587000
H        0.062410000      0.265450000     -6.503686000
O       -1.095776000     -1.808063000     -1.464580000
O        0.588064000     -0.737830000     -0.644362000
H       -0.267457000     -0.194717000      0.024096000
H       -1.417919000     -2.031099000     -0.525900000
O       -2.069570000     -2.007155000      0.895025000
P       -2.365889000     -0.506803000      1.107966000
O       -1.136145000      0.365563000      0.648006000
O       -2.797272000     -0.133531000      2.567206000
O       -3.690918000     -0.017462000      0.416154000
H        0.794860000     -1.552651000     -0.155386000
H        0.985205000     -1.483757000     -8.058718000

* ^3(INT)_5 E(M06L) = -1757.86423426
Cu       0.820407000     -1.022065000     -0.078822000
C       -1.766761000     -2.145477000      0.570430000
H       -1.151164000     -3.035727000      0.743677000
H       -1.764156000     -1.544095000      1.487733000
H       -2.798287000     -2.461912000      0.334552000
C       -2.038702000     -0.122997000     -0.684714000
C       -1.513805000      0.997859000     -1.598976000
H       -1.096748000      0.608862000     -2.533617000
C       -1.041680000      2.876136000     -0.031923000
H       -1.902160000      2.479151000      0.518349000
H       -0.237565000      3.150064000      0.658693000
H       -1.363888000      3.777539000     -0.588503000
C        1.957985000     -1.095641000     -2.832701000
C        2.234419000     -2.419114000     -2.168048000
H        3.215618000     -2.340495000     -1.674197000
H        2.296083000     -3.234812000     -2.905054000
N        1.232182000     -2.732921000     -1.118317000
N       -1.203886000     -1.337098000     -0.536359000
N       -0.561256000      1.917383000     -0.995870000
N        1.546271000     -0.124762000     -2.007090000
H       -2.226689000      0.281202000      0.317241000
H       -3.014862000     -0.424765000     -1.102811000
H       -2.393807000      1.610313000     -1.857971000
C        1.792778000     -3.694977000     -0.143817000
H        1.058703000     -3.869507000      0.653986000
H        2.042438000     -4.654588000     -0.628059000
H        2.701722000     -3.267760000      0.301513000
C        0.799177000      2.118320000     -1.480265000
C        1.282213000      1.102948000     -2.478950000
H        1.443956000      2.118144000     -0.587633000
H        0.834818000      3.137882000     -1.903242000
H       -0.834349000     -1.425943000     -2.605637000
H       -2.085128000     -2.554963000     -2.051569000
C       -1.104879000     -2.114651000     -1.796263000
C       -0.064231000     -3.224243000     -1.687296000
H       -0.432648000     -4.027687000     -1.038145000
H        0.100543000     -3.667266000     -2.681104000
C        1.898745000      0.414718000     -4.696787000
C        1.452263000      1.415570000     -3.828766000
C        2.150358000     -0.863240000     -4.197300000
H        2.483856000     -1.673449000     -4.847698000
H        1.229977000      2.421124000     -4.189236000
O        0.568401000      0.466173000      1.003570000
O        1.539570000      2.012950000      2.152800000
H        0.146372000      2.289206000      2.845300000
H        0.028761000      0.220984000      1.796131000
O       -0.963248000     -0.039525000      3.181541000
P       -1.757820000      1.252133000      3.357519000
O       -0.763792000      2.513422000      3.247817000
O       -2.577024000      1.399399000      4.678190000
O       -2.957604000      1.447214000      2.370537000
H        1.911537000      1.259943000      2.646766000
H        2.035974000      0.629102000     -5.758857000

* ^3(TS2)_5 E(M06L) = -1757.85077520
Cu       0.969573000     -1.003086000      0.109287000
C       -1.582703000     -2.082294000      0.853302000
H       -0.960589000     -2.972454000      1.000040000
H       -1.572551000     -1.495520000      1.778072000
H       -2.614908000     -2.396708000      0.618451000
C       -1.851605000     -0.016577000     -0.343707000
C       -1.355464000      1.097726000     -1.284994000
H       -1.014316000      0.703819000     -2.247701000
C       -0.700197000      2.915855000      0.301299000
H       -1.650443000      2.637726000      0.768597000
H        0.101214000      2.951617000      1.048519000
H       -0.798279000      3.921455000     -0.149919000
C        2.004397000     -1.096810000     -2.698951000
C        2.295638000     -2.426660000     -2.051017000
H        3.297906000     -2.362996000     -1.598957000
H        2.317429000     -3.235468000     -2.799660000
N        1.337135000     -2.735696000     -0.966178000
N       -1.036212000     -1.252473000     -0.248023000
N       -0.343116000      1.991258000     -0.745990000
N        1.674352000     -0.109606000     -1.854734000
H       -1.973986000      0.382133000      0.670419000
H       -2.854021000     -0.295535000     -0.712127000
H       -2.235545000      1.734128000     -1.476913000
C        1.903292000     -3.740003000     -0.043384000
H        1.201873000     -3.906417000      0.785118000
H        2.094574000     -4.700318000     -0.554730000
H        2.847818000     -3.360774000      0.370320000
C        0.992780000      2.149880000     -1.310875000
C        1.391508000      1.113760000     -2.325959000
H        1.688084000      2.144961000     -0.456766000
H        1.029033000      3.164365000     -1.746007000
H       -0.729039000     -1.311723000     -2.333689000
H       -2.005280000     -2.400902000     -1.758809000
C       -0.998950000     -2.007263000     -1.530869000
C       -0.000642000     -3.160515000     -1.481880000
H       -0.378162000     -3.957825000     -0.829967000
H        0.094298000     -3.593022000     -2.490438000
C        1.822889000      0.391166000     -4.575735000
C        1.461655000      1.409304000     -3.688924000
C        2.092046000     -0.883708000     -4.077833000
H        1.878979000      0.589190000     -5.648294000
H        2.357644000     -1.708745000     -4.740932000
H        1.226409000      2.413842000     -4.044096000
O        0.919166000      0.441138000      1.214719000
O        1.836124000      1.706215000      2.379068000
H        0.641410000      2.213247000      3.126916000
H        0.248280000      0.287485000      1.955901000
O       -0.781907000      0.107864000      3.169426000
P       -1.371179000      1.442328000      3.635460000
O       -0.222926000      2.560698000      3.590432000
O       -2.037431000      1.444385000      5.046627000
O       -2.623076000      1.936727000      2.837605000
H        2.180932000      0.988885000      2.937733000

* ^3(PC)_5 E(M06L) = -1757.90718503
Cu      -0.878186000     -3.529524000     -2.297624000
C       -3.507186000     -4.687605000     -1.933380000
H       -2.848689000     -5.518897000     -1.652863000
H       -3.638994000     -4.046249000     -1.051943000
H       -4.488738000     -5.090078000     -2.242325000
C       -3.805653000     -2.756404000     -3.305066000
C       -3.316435000     -1.648295000     -4.267852000
H       -2.670311000     -2.044442000     -5.059124000
C       -3.462986000      0.536924000     -3.091984000
H       -4.389988000      0.131887000     -2.667436000
H       -2.906047000      1.104570000     -2.339705000
H       -3.728800000      1.208375000     -3.932517000
C        0.442012000     -3.365562000     -4.915267000
C        0.709869000     -4.743776000     -4.369785000
H        1.680128000     -4.707975000     -3.850183000
H        0.798889000     -5.481833000     -5.182092000
N       -0.312331000     -5.165398000     -3.380026000
N       -2.892952000     -3.884604000     -3.017221000
N       -2.652261000     -0.526484000     -3.626535000
N       -0.135558000     -2.510452000     -4.059680000
H       -4.090852000     -2.293530000     -2.353491000
H       -4.722870000     -3.164597000     -3.765488000
H       -4.213582000     -1.230535000     -4.745163000
C        0.272133000     -6.101453000     -2.395547000
H       -0.484676000     -6.341916000     -1.636945000
H        0.607711000     -7.032338000     -2.884428000
H        1.127793000     -5.621194000     -1.901617000
C       -1.209613000     -0.412602000     -3.476638000
C       -0.427035000     -1.257933000     -4.443572000
H       -0.987660000     -0.700737000     -2.433913000
H       -0.955073000      0.653215000     -3.571741000
H       -2.315395000     -4.017603000     -5.037517000
H       -3.551346000     -5.199168000     -4.567660000
C       -2.627146000     -4.694216000     -4.232063000
C       -1.545476000     -5.740577000     -3.999389000
H       -1.917136000     -6.523866000     -3.327695000
H       -1.298674000     -6.228711000     -4.955014000
C        0.549026000     -1.659345000     -6.600920000
C       -0.081071000     -0.785651000     -5.710014000
C        0.801537000     -2.973127000     -6.207493000
H        0.821602000     -1.320904000     -7.602832000
H        1.263237000     -3.691638000     -6.886643000
H       -0.323425000      0.239651000     -5.993988000
O       -0.052944000     -1.575186000     -0.608015000
H       -0.912550000     -0.024815000     -0.219114000
O       -1.147067000     -2.507837000     -0.750218000
H       -2.529362000     -1.737002000     -0.597339000
O       -3.357030000     -1.178289000     -0.471287000
P       -2.999978000      0.124887000      0.463995000
O       -1.602279000      0.676249000     -0.237857000
O       -2.692349000     -0.335177000      1.877074000
O       -4.055711000      1.179095000      0.205733000
H        0.537105000     -2.032194000      0.016466000

* ^3(RC)_5' E(M06L) = -1757.88458588
Cu      -0.610177000     -3.171548000     -2.086598000
C       -3.221019000     -4.607735000     -1.840779000
H       -2.510063000     -5.378371000     -1.523644000
H       -3.480329000     -3.996855000     -0.968139000
H       -4.136601000     -5.098669000     -2.218750000
C       -3.589701000     -2.676320000     -3.183125000
C       -3.115100000     -1.492055000     -4.053245000
H       -2.486362000     -1.818231000     -4.889016000
C       -3.244673000      0.518800000     -2.600035000
H       -4.059056000      0.003595000     -2.071344000
H       -2.628836000      1.088494000     -1.896868000
H       -3.702687000      1.210987000     -3.331965000
C        0.698139000     -3.216163000     -4.670496000
C        0.996412000     -4.598178000     -4.144128000
H        1.961327000     -4.525253000     -3.615503000
H        1.147313000     -5.296347000     -4.987471000
N       -0.005008000     -5.086917000     -3.193599000
N       -2.618271000     -3.746023000     -2.881611000
N       -2.439792000     -0.432127000     -3.327659000
N        0.008513000     -2.389586000     -3.867478000
H       -3.963603000     -2.283617000     -2.228999000
H       -4.451520000     -3.111883000     -3.719691000
H       -4.023870000     -1.036710000     -4.472424000
C        0.572658000     -6.055005000     -2.254006000
H       -0.185742000     -6.341896000     -1.513299000
H        0.934981000     -6.967536000     -2.764989000
H        1.411749000     -5.588710000     -1.717623000
C       -1.002245000     -0.244297000     -3.293149000
C       -0.220015000     -1.113002000     -4.235874000
H       -0.694473000     -0.402855000     -2.236268000
H       -0.814885000      0.824234000     -3.493054000
H       -1.962441000     -3.851927000     -4.881767000
H       -3.204214000     -5.040670000     -4.465692000
C       -2.292949000     -4.537538000     -4.092268000
C       -1.227270000     -5.604658000     -3.840963000
H       -1.642817000     -6.390108000     -3.197119000
H       -0.989705000     -6.087011000     -4.806335000
C        0.959028000     -1.465088000     -6.299363000
C        0.246472000     -0.613528000     -5.449573000
C        1.184084000     -2.781354000     -5.908325000
H        1.330212000     -1.101172000     -7.259628000
H        1.734212000     -3.477148000     -6.543861000
H        0.046095000      0.423437000     -5.722306000
O        1.014132000     -2.190116000     -1.154402000
H        0.495392000     -1.477946000     -0.661382000
O       -1.040219000     -3.757501000     -0.342404000
H       -1.928018000     -2.582144000      0.071113000
O       -2.544598000     -1.790171000      0.304885000
P       -1.758120000     -0.443719000      0.692148000
O       -0.446430000     -0.342501000     -0.090328000
O       -1.609595000     -0.330508000      2.244428000
O       -2.755648000      0.739096000      0.502653000
H        1.329064000     -2.788717000     -0.457022000

* ^3(TS1)_5' E(M06L) = -1757.87795283
Cu      -0.854936000     -3.025010000     -1.907724000
C       -3.143225000     -4.864650000     -2.006032000
H       -2.400617000     -5.615553000     -1.723307000
H       -3.495716000     -4.373102000     -1.091405000
H       -3.995810000     -5.360270000     -2.501181000
C       -3.576627000     -2.777805000     -3.078704000
C       -3.233620000     -1.560105000     -3.957120000
H       -2.659810000     -1.837252000     -4.849487000
C       -3.378177000      0.476913000     -2.536639000
H       -4.235519000     -0.043569000     -2.090828000
H       -2.786994000      0.970363000     -1.756047000
H       -3.764640000      1.234625000     -3.244142000
C        0.714415000     -3.187746000     -4.476764000
C        1.119102000     -4.508469000     -3.871359000
H        1.798602000     -4.322819000     -3.027197000
H        1.670055000     -5.109962000     -4.617134000
N        0.042753000     -5.358641000     -3.383052000
N       -2.545201000     -3.842701000     -2.903499000
N       -2.563901000     -0.461639000     -3.277650000
N       -0.038012000     -2.358036000     -3.728017000
H       -3.856020000     -2.431170000     -2.075625000
H       -4.467704000     -3.241330000     -3.534738000
H       -4.195802000     -1.154563000     -4.301371000
C        0.330074000     -6.118777000     -2.190863000
H       -0.455212000     -6.853539000     -1.991395000
H        1.309158000     -6.616448000     -2.314191000
H        0.429755000     -5.413344000     -1.345070000
C       -1.153961000     -0.215364000     -3.319731000
C       -0.340804000     -1.128700000     -4.193897000
H       -0.767765000     -0.250940000     -2.248924000
H       -1.004673000      0.842295000     -3.599909000
H       -1.824484000     -3.664460000     -4.883080000
H       -3.094433000     -4.871144000     -4.681040000
C       -2.191379000     -4.443468000     -4.211187000
C       -1.170708000     -5.597170000     -4.154887000
H       -1.633834000     -6.507144000     -3.758858000
H       -0.857305000     -5.782149000     -5.196763000
C        0.883700000     -1.548469000     -6.224711000
C        0.112594000     -0.692074000     -5.442063000
C        1.189808000     -2.817645000     -5.734998000
H        1.242216000     -1.232102000     -7.206156000
H        1.794296000     -3.518295000     -6.312539000
H       -0.145873000      0.309905000     -5.786992000
O        0.839336000     -2.417723000     -1.017668000
H        0.451709000     -1.311039000     -0.792066000
O       -1.448844000     -3.621536000     -0.207378000
H       -2.130164000     -2.090742000      0.002981000
O       -2.404567000     -1.132246000     -0.032943000
P       -1.171028000     -0.176283000      0.532764000
O       -0.051399000     -0.207259000     -0.632532000
O       -0.605060000     -0.843974000      1.783676000
O       -1.759870000      1.226047000      0.621743000
H        0.865853000     -2.822768000     -0.135228000

* ^3(INT)_5' E(M06L) = -1757.89434965
Cu      -0.826215000     -3.052655000     -2.163317000
C       -3.188764000     -4.654856000     -1.965755000
H       -2.474635000     -5.401388000     -1.608055000
H       -3.536865000     -4.052696000     -1.119249000
H       -4.051487000     -5.166311000     -2.421732000
C       -3.567733000     -2.708257000     -3.286468000
C       -3.186136000     -1.563239000     -4.237953000
H       -2.533829000     -1.887835000     -5.056805000
C       -3.461192000      0.558802000     -2.951642000
H       -4.403008000      0.085334000     -2.647882000
H       -2.960998000      1.025281000     -2.092915000
H       -3.687358000      1.338710000     -3.704306000
C        0.744524000     -3.166020000     -4.549377000
C        1.083292000     -4.497061000     -3.926139000
H        1.964519000     -4.322087000     -3.287795000
H        1.391486000     -5.204689000     -4.716612000
N        0.013736000     -5.031645000     -3.092564000
N       -2.555447000     -3.762680000     -2.979595000
N       -2.595498000     -0.415666000     -3.572525000
N       -0.076419000     -2.339114000     -3.879526000
H       -3.899774000     -2.286755000     -2.330784000
H       -4.427194000     -3.221901000     -3.745467000
H       -4.125563000     -1.207832000     -4.684535000
C        0.522454000     -5.925289000     -2.049096000
H       -0.306535000     -6.257951000     -1.410392000
H        1.027513000     -6.815145000     -2.470432000
H        1.238557000     -5.376224000     -1.420331000
C       -1.177286000     -0.176191000     -3.502387000
C       -0.316387000     -1.086159000     -4.328841000
H       -0.886248000     -0.230980000     -2.427167000
H       -1.007855000      0.878182000     -3.778975000
H       -1.823246000     -3.866702000     -4.964410000
H       -3.074759000     -5.053685000     -4.573679000
C       -2.170483000     -4.554838000     -4.187585000
C       -1.106583000     -5.601302000     -3.863626000
H       -1.550810000     -6.416047000     -3.278866000
H       -0.759946000     -6.047615000     -4.812185000
C        1.079239000     -1.492759000     -6.246647000
C        0.248357000     -0.636547000     -5.519674000
C        1.332882000     -2.767306000     -5.753496000
H        1.525029000     -1.162916000     -7.187158000
H        1.984362000     -3.465170000     -6.281617000
H        0.031339000      0.374174000     -5.867199000
O        0.718532000     -2.445057000     -1.316842000
H        0.159007000     -1.001506000     -0.742359000
O       -1.373810000     -3.497198000     -0.478759000
H       -2.347834000     -2.015738000     -0.399897000
O       -2.630937000     -1.076451000     -0.500051000
P       -1.590717000     -0.110171000      0.343968000
O       -0.234033000     -0.091524000     -0.595843000
O       -1.267079000     -0.788249000      1.661043000
O       -2.160225000      1.291037000      0.282496000
H        0.870411000     -3.054579000     -0.571873000

* ^3(TS2)_5' E(M06L) = -1757.88262146
Cu      -0.809903000     -3.049926000     -2.174291000
C       -3.168632000     -4.610960000     -1.944895000
H       -2.458140000     -5.373169000     -1.612097000
H       -3.444787000     -3.989051000     -1.084839000
H       -4.072694000     -5.101738000     -2.341467000
C       -3.564337000     -2.703346000     -3.319711000
C       -3.148293000     -1.560348000     -4.263539000
H       -2.481398000     -1.895766000     -5.065619000
C       -3.422173000      0.552997000     -2.966498000
H       -4.390338000      0.097269000     -2.725281000
H       -2.950841000      0.975538000     -2.067466000
H       -3.589139000      1.370418000     -3.695001000
C        0.759153000     -3.176310000     -4.589433000
C        1.090149000     -4.517703000     -3.982737000
H        1.988842000     -4.361281000     -3.363141000
H        1.373389000     -5.223267000     -4.785518000
N        0.033336000     -5.045449000     -3.125635000
N       -2.560241000     -3.754319000     -2.994693000
N       -2.556483000     -0.419919000     -3.585951000
N       -0.015704000     -2.335228000     -3.879584000
H       -3.909734000     -2.275978000     -2.370726000
H       -4.423302000     -3.203398000     -3.795930000
H       -4.071478000     -1.189791000     -4.731328000
C        0.557049000     -5.960889000     -2.110035000
H       -0.252909000     -6.261471000     -1.431259000
H        1.006168000     -6.871617000     -2.551888000
H        1.326815000     -5.447924000     -1.514468000
C       -1.132600000     -0.187565000     -3.491275000
C       -0.275538000     -1.088506000     -4.334971000
H       -0.862202000     -0.270015000     -2.414684000
H       -0.957459000      0.871140000     -3.745971000
H       -1.847885000     -3.889039000     -4.978882000
H       -3.084437000     -5.082065000     -4.559934000
C       -2.183820000     -4.565951000     -4.185939000
C       -1.107664000     -5.606534000     -3.869394000
H       -1.544385000     -6.414914000     -3.269555000
H       -0.785524000     -6.064260000     -4.822184000
C        1.033735000     -1.510959000     -6.306593000
C        0.238860000     -0.645471000     -5.550283000
C        1.296148000     -2.787348000     -5.820808000
H        1.438906000     -1.189664000     -7.268276000
H        1.910968000     -3.493697000     -6.380650000
H        0.009515000      0.363028000     -5.896574000
O        0.469683000     -2.516255000     -0.848052000
H        0.091382000     -0.890737000     -0.449357000
O       -1.195513000     -3.442145000     -0.434601000
H       -2.226091000     -2.032873000     -0.303118000
O       -2.651897000     -1.143026000     -0.392125000
P       -1.746197000     -0.020935000      0.407431000
O       -0.334741000     -0.002564000     -0.459549000
O       -1.455825000     -0.522658000      1.806446000
O       -2.399734000      1.323216000      0.166561000
H        1.020861000     -3.292017000     -0.633257000

* ^3(6a) E(M06L) = -1114.04026899
Cu      -1.024234000     -3.461063000     -2.365926000
C       -3.575223000     -4.821379000     -2.070635000
H       -2.919454000     -5.667044000     -1.834531000
H       -3.728265000     -4.244057000     -1.149375000
H       -4.547423000     -5.208275000     -2.424644000
C       -3.866818000     -2.802965000     -3.344610000
C       -3.275787000     -1.595884000     -4.072453000
H       -2.712555000     -1.904575000     -4.960771000
C       -3.128004000      0.205528000     -2.375150000
H       -4.000465000     -0.273241000     -1.913237000
H       -2.444346000      0.553495000     -1.589515000
H       -3.471300000      1.080816000     -2.958601000
C        0.499823000     -3.376732000     -4.861866000
C        0.774324000     -4.695458000     -4.185991000
H        1.659442000     -4.562408000     -3.544785000
H        1.009398000     -5.481202000     -4.919871000
N       -0.349165000     -5.119335000     -3.309444000
N       -2.954149000     -3.944462000     -3.086225000
N       -2.440514000     -0.728772000     -3.241946000
N       -0.109501000     -2.454721000     -4.098495000
H       -4.268278000     -2.478688000     -2.376097000
H       -4.721225000     -3.169700000     -3.940952000
H       -4.127021000     -0.993701000     -4.435388000
C        0.133433000     -6.045029000     -2.259283000
H       -0.699198000     -6.296319000     -1.589827000
H        0.540327000     -6.969663000     -2.702222000
H        0.919713000     -5.548165000     -1.674550000
C       -1.142622000     -0.270019000     -3.716169000
C       -0.407784000     -1.244428000     -4.602936000
H       -0.532908000     -0.047688000     -2.822936000
H       -1.274842000      0.688102000     -4.250742000
H       -2.273328000     -3.949287000     -5.073777000
H       -3.491737000     -5.197248000     -4.731861000
C       -2.603862000     -4.680710000     -4.325461000
C       -1.499736000     -5.702591000     -4.073271000
H       -1.888538000     -6.549421000     -3.495217000
H       -1.148192000     -6.106461000     -5.034371000
C        0.611306000     -1.842599000     -6.701287000
C       -0.049518000     -0.901113000     -5.909109000
C        0.881885000     -3.106354000     -6.177096000
H        0.892828000     -1.598183000     -7.727825000
H        1.371269000     -3.878575000     -6.772542000
H       -0.302468000      0.085798000     -6.299412000
O       -0.706792000     -1.188698000     -0.773547000
O       -1.707719000     -1.989661000     -1.324528000
H        0.124111000     -1.457682000     -1.215667000

* ^3(6) E(M06L) = -1114.05023453
Cu      -0.469694000     -2.758114000     -2.860555000
C       -2.864987000     -4.381581000     -1.841449000
H       -2.137015000     -5.155072000     -1.570350000
H       -2.975947000     -3.703503000     -0.985032000
H       -3.837120000     -4.866468000     -2.045156000
C       -3.317064000     -2.497267000     -3.325759000
C       -2.586719000     -1.324405000     -3.971726000
H       -2.231602000     -1.604800000     -4.973357000
C       -1.759407000     -0.246075000     -1.912253000
H       -2.393456000     -0.908714000     -1.310885000
H       -0.845800000     -0.032816000     -1.342468000
H       -2.301303000      0.697281000     -2.100312000
C        1.169451000     -3.116771000     -5.177565000
C        1.342366000     -4.431208000     -4.460100000
H        2.313199000     -4.395305000     -3.941693000
H        1.387997000     -5.269855000     -5.171320000
N        0.286756000     -4.658648000     -3.429254000
N       -2.398878000     -3.619900000     -3.009779000
N       -1.399040000     -0.908142000     -3.176717000
N        0.595918000     -2.155605000     -4.443320000
H       -3.784077000     -2.176167000     -2.385886000
H       -4.132444000     -2.832721000     -3.989632000
H       -3.278214000     -0.473175000     -4.094837000
C        0.857979000     -5.346441000     -2.253337000
H        0.090606000     -5.437497000     -1.474888000
H        1.226493000     -6.352162000     -2.520895000
H        1.690227000     -4.754332000     -1.852317000
C       -0.473899000     -0.071465000     -3.985489000
C        0.305090000     -0.943145000     -4.938134000
H        0.231549000      0.413949000     -3.293594000
H       -1.020974000      0.722700000     -4.518494000
H       -1.930334000     -3.828996000     -5.046330000
H       -3.003729000     -5.105507000     -4.426922000
C       -2.122491000     -4.483975000     -4.184508000
C       -0.915237000     -5.391490000     -3.953267000
H       -1.168080000     -6.177714000     -3.231108000
H       -0.666287000     -5.896989000     -4.897933000
C        1.348312000     -1.569940000     -7.002551000
C        0.690718000     -0.602921000     -6.232463000
C        1.576882000     -2.848791000     -6.485022000
H        1.651946000     -1.335470000     -8.025274000
H        2.044648000     -3.630283000     -7.085724000
H        0.455764000      0.383571000     -6.634909000
O        1.166413000     -2.532139000     -0.344320000
O       -0.100149000     -2.745394000     -0.607819000
H        1.634950000     -2.499619000     -1.210947000

* ^3(7) E(M06L) = -1113.61703003
Cu      -0.280989000     -2.718173000     -2.669807000
C       -2.831223000     -4.429533000     -1.881836000
H       -2.096543000     -5.198433000     -1.613012000
H       -2.974959000     -3.788891000     -1.001511000
H       -3.791207000     -4.930844000     -2.117229000
C       -3.256758000     -2.486675000     -3.258147000
C       -2.561774000     -1.286391000     -3.894775000
H       -2.221761000     -1.551161000     -4.905784000
C       -1.753849000     -0.073303000     -1.920812000
H       -2.390785000     -0.696092000     -1.278897000
H       -0.846491000      0.178296000     -1.354014000
H       -2.297028000      0.860528000     -2.160904000
C        1.085413000     -3.180479000     -5.186573000
C        1.344510000     -4.484962000     -4.472843000
H        2.329565000     -4.384107000     -3.988213000
H        1.428441000     -5.313723000     -5.197253000
N        0.347769000     -4.767827000     -3.425570000
N       -2.350232000     -3.617332000     -3.001931000
N       -1.387671000     -0.816944000     -3.127712000
N        0.467660000     -2.237875000     -4.460560000
H       -3.687826000     -2.185404000     -2.293437000
H       -4.105508000     -2.785382000     -3.903138000
H       -3.294966000     -0.466882000     -4.013218000
C        0.930386000     -5.543827000     -2.322202000
H        0.179545000     -5.681233000     -1.532917000
H        1.286844000     -6.537991000     -2.652290000
H        1.776554000     -4.988946000     -1.892995000
C       -0.465862000     -0.066265000     -3.992818000
C        0.242113000     -1.004248000     -4.942446000
H        0.292820000      0.411902000     -3.351683000
H       -0.978236000      0.737662000     -4.551384000
H       -1.799554000     -3.735635000     -5.018001000
H       -2.931573000     -5.007413000     -4.517655000
C       -2.048466000     -4.419730000     -4.194589000
C       -0.888006000     -5.395916000     -3.964817000
H       -1.204731000     -6.178671000     -3.263367000
H       -0.672259000     -5.904941000     -4.918982000
C        1.303936000     -1.625259000     -7.002598000
C        0.658881000     -0.657172000     -6.226320000
C        1.516170000     -2.905624000     -6.485634000
H        1.630530000     -1.384084000     -8.016753000
H        2.007151000     -3.682712000     -7.073784000
H        0.467185000      0.346251000     -6.609899000
O        0.607976000     -2.224995000     -0.299572000
O       -0.404299000     -2.903626000     -0.734033000

* ^4(8) E(M06L) = -1113.84069509
Cu       0.066948000     -2.575917000     -2.733798000
C       -3.233914000     -4.761257000     -2.131034000
H       -3.332551000     -5.782207000     -2.519842000
H       -2.471236000     -4.745560000     -1.328666000
H       -4.183722000     -4.408714000     -1.705771000
C       -3.182235000     -2.457585000     -3.003788000
C       -2.431647000     -1.350497000     -3.738490000
H       -2.224672000     -1.641519000     -4.775586000
C       -1.417419000     -0.070899000     -1.897454000
H       -1.975815000     -0.673762000     -1.170978000
H       -0.459858000      0.218498000     -1.443988000
H       -1.999542000      0.835952000     -2.136333000
C        1.185548000     -3.170054000     -5.273678000
C        1.446850000     -4.420760000     -4.478756000
H        2.429974000     -4.306331000     -3.995730000
H        1.498581000     -5.308697000     -5.127197000
N        0.434753000     -4.594469000     -3.398016000
N       -2.798292000     -3.861343000     -3.169865000
N       -1.160052000     -0.863256000     -3.113903000
N        0.633638000     -2.179604000     -4.559499000
H       -3.221247000     -2.272355000     -1.920137000
H       -4.237962000     -2.416516000     -3.338461000
H       -3.127733000     -0.496955000     -3.795561000
C        1.018439000     -5.331979000     -2.253404000
H        0.268941000     -5.415937000     -1.456688000
H        1.346095000     -6.341950000     -2.553965000
H        1.880752000     -4.772190000     -1.867652000
C       -0.392905000     -0.070497000     -4.112953000
C        0.287741000     -0.996481000     -5.087326000
H        0.376700000      0.499246000     -3.569641000
H       -1.041909000      0.653992000     -4.630737000
H       -1.725778000     -3.589606000     -4.955475000
H       -2.707350000     -5.064002000     -4.828666000
C       -2.016437000     -4.397993000     -4.279400000
C       -0.809614000     -5.275927000     -3.879597000
H       -1.120297000     -5.992447000     -3.111025000
H       -0.566064000     -5.865800000     -4.776236000
C        1.179417000     -1.728748000     -7.188510000
C        0.561498000     -0.730280000     -6.426680000
C        1.486128000     -2.969507000     -6.619038000
H        1.399596000     -1.547464000     -8.242812000
H        1.936398000     -3.771440000     -7.205481000
H        0.279341000      0.228288000     -6.864146000
O        0.012836000     -2.346510000      0.104481000
O       -0.533031000     -3.055678000     -0.846350000
H        0.594428000     -1.666366000     -0.317819000

* ^4(9) E(M06L) = -1113.45478500
Cu      -0.494807000     -2.806192000     -2.995536000
C       -2.826911000     -4.346352000     -1.780370000
H       -2.108997000     -5.132147000     -1.518510000
H       -2.879560000     -3.637281000     -0.944446000
H       -3.819478000     -4.807631000     -1.929343000
C       -3.308413000     -2.508648000     -3.321776000
C       -2.574461000     -1.338713000     -3.976222000
H       -2.237938000     -1.618891000     -4.984733000
C       -1.692481000     -0.316007000     -1.905169000
H       -2.319480000     -0.988645000     -1.307563000
H       -0.763828000     -0.130463000     -1.350656000
H       -2.228508000      0.637287000     -2.054711000
C        1.186351000     -3.125261000     -5.249824000
C        1.289720000     -4.479344000     -4.587262000
H        2.287822000     -4.548857000     -4.128269000
H        1.230725000     -5.280799000     -5.338617000
N        0.269313000     -4.679697000     -3.511380000
N       -2.391877000     -3.636794000     -2.993870000
N       -1.366661000     -0.944423000     -3.196167000
N        0.619950000     -2.171677000     -4.501999000
H       -3.777812000     -2.180681000     -2.385856000
H       -4.121043000     -2.849657000     -3.984440000
H       -3.258774000     -0.479579000     -4.081322000
C        0.885921000     -5.278825000     -2.308108000
H        0.137604000     -5.344482000     -1.508907000
H        1.277488000     -6.288375000     -2.522446000
H        1.706996000     -4.636110000     -1.963766000
C       -0.446376000     -0.092148000     -4.000336000
C        0.351831000     -0.940478000     -4.961845000
H        0.250118000      0.396680000     -3.302114000
H       -1.001265000      0.700087000     -4.527545000
H       -2.033329000     -3.930083000     -5.044499000
H       -3.065089000     -5.183014000     -4.313088000
C       -2.173969000     -4.551828000     -4.148503000
C       -0.947294000     -5.444324000     -3.947864000
H       -1.156090000     -6.205958000     -3.186001000
H       -0.743374000     -5.980745000     -4.885828000
C        1.446473000     -1.519603000     -7.012923000
C        0.778164000     -0.566264000     -6.233501000
C        1.637584000     -2.819925000     -6.535020000
H        1.786252000     -1.256085000     -8.017064000
H        2.106516000     -3.588583000     -7.151360000
H        0.568232000      0.434456000     -6.614056000
O        0.621952000     -2.271486000     -0.357656000
O       -0.320302000     -2.976513000     -0.121443000
